# Supplementary material for: Design considerations of an IL13Rα2 antibody–drug conjugate for diffuse intrinsic pontine glioma
Source: Acta Neuropathol Commun. 2021 May 17;9:88. doi: 10.1186/s40478-021-01184-9 (PMC8127302; doi:10.1186/s40478-021-01184-9)
Supplement: Supplementary file 3 — Additional file 3: Table 1. Table of information, properties, and clinical and genomic characteristics for cell lines used in this study. [file 40478_2021_1184_MOESM3_ESM.xlsx]

## Sheet: Sheet1
Article Model Name	DIPG-6	DIPG-17	DIPG-24	SF-8628	CHLA-200
Official Name	SU-DIPG-VI	SU-DIPG-XVII	SU-DIPG-24	SF8628	CHLA-200
Accession ID	CVCL_IT40	N/A	N/A	CVCL_IT46	CVCL_M147
IL13Rα2 Status	IL13Rα2-High	IL13Rα2-High	IL13Rα2-Low	IL13Rα2-High	IL13Rα2-High
Model Type	Neurosphere Culture (suspension)	Neurosphere Culture (suspension)	Neurosphere Culture (generally adherent)	Cell Line (adherent)	Cell Culture (adherent)
Growth Media	Complete TSM	Complete TSM	Complete TSM	DMEM + 1% P/S + 10 % FBS	IMDM + 1% P/S + 20% FBS + 4mM L-Glut + 1x ITS
Age at diagnosis (years)	7	8	6	5	12
Gender	Female	Male	Female	Female	Male
Histology	HGG	DIPG	DIPG	DIPG	GBM
H3 status	H3.3K27M	H3.3K27M	H3.3K27M	H3.3K27M	Unknown
Grade	III	IV	IV	IV	IV
Origin	Pons	Pons	Pons	Unknown	Parietal lobe
Treatment	XRT + vorinostat	XRT + bevacizumab; panobinostat -> XRT -> everolimus	XRT + bevacizumab	Unknown	XRT + chemotherapy
Survival (months)	6	13	8	Unknown	Unknown
Tissue Source	autopsy	autopsy	autopsy	surgical biopsy	autopsy
Material Source	Monje Lab	Monje Lab	Monje Lab	EMD Millipore	COG Repository
PMID	2593906243	2882355751	2882355751	2360390152	2212060853
